# Supplementary material for: DNA methylation and behavioral dysfunction in males with 47,XXY and 49,XXXXY: a pilot study
Source: Clin Epigenetics. 2021 Jul 1;13:136. doi: 10.1186/s13148-021-01123-4 (PMC8252231; doi:10.1186/s13148-021-01123-4)
Supplement: Supplementary file 1 — Additional file 1: Supplementary Table 1. Primers used for bisulfite pyrosequencing. [file 13148_2021_1123_MOESM1_ESM.xlsx]

## Sheet: Methylation
					hGABRA5	chr15q12			hMECP2: Xq28		hMAOA	Xp11.3						hMAOA GRE				hAR				hSHANK3	22q13.33
ID #	Status 1=XY,2=XXY,3=XXXY,4=XXXXY, 5=misc	DOB	Notes	Sample IDs	CpG-1	CpG-2	CpG-3	CpG-4	CpG-1		CpG-1	CpG-2	CpG-3	CpG-4	CpG-5	CpG-6	CpG-7		CpG-1	CpG-2	CpG-3	CpG-1	CpG-2	CpG-3	CpG-4	CpG-1	CpG-2	CpG-3	CpG-4	CpG-5	CpG-6	CpG-7	CpG-8	CpG-9	CpG-10
1	1			1	66.69	57.19	74.83	87.58	77.6	46.73	7.91	6.41	7.6	5.14	8.68	1.83	6.64	1		27.33	28.42	66.16	55.96	57.49	57.55	4.19	3.4	7.56	5.39	0.36	1.23	8.37	3.29	2.24	1.28
2	1			2	88.59	39.07	89.13	90.47	78.23	63.31	9.83	8.73	2.93	6.5	6.8	5.9	7.69	2	0	41.93	43.7	37.92	21.52	38.81	35.04	0.5	0.36	2.29	0.98	0.27	1.03	5.79	4.25	1.57	0.57
3	1			3	68.39	56.8	57.9	91.67	78.57	55.9	15.6	8.15	7.33	8.65	9.33	6.16	10.2	3	17.89	51.04	51.63	54.51	61.23	54.5	64.81	0	0.46	2.6	1.31	0.75	1.67	3.59	3.44	2.71	1.33
4	1			4	40.48	46.81	45	84.15	83	73.89	14.13	5.72	7.52	5.39	6.41	4.02	7.65	4	7.21	60.75	67.79	74.29	72.67	73.12	71.32	8.15	8.05	13.66	10.67	5.73	13.3	14.56	16.12	14.48	12
5	1			5	83.9	65.91	83.87	85.14	74.65	32.19	5.02	5.53	3.48	3.27	4.84	3.94	7.94	5	0	34.92	38.19	7.17	14.78	16.16	16.28	0.43	0	1.62	0.75	0	0.73	2.54	2.05	1.84	0
6	1			6	84.32	54.89	86.6	71.92	65.81	35.48	1.75	1.73	1.72	3.47	1.57	1.65	2.6	6	3.67	10.25	15.02	27.83	15.87	27.6	29.73	0.81	0.58	2.13	2.06	0.59	1.33	4.47	3.29	2.19	0.88
7	1			7	89.03	60.67	90.9	95.71	78.06	67.59	18.79	10.69	6.5	6.89	6.22	6.69	6.23	7	3.94	57.27	58.7	81.47	69.64	67.89	80.73	0.6	0.5	5.88	0.93	0.5	1.15	2.65	4.01	2.57	0
8	1			8	76.06	61.85	75.92	86.99	61.58	60.3	5.9	6.92	3.92	4.02	5.45	3.15	4.4	8	0	11.99	12.43	18.04	23.56	9.86	19.47	0.53	0.41	1.54	1.33	0.33	0.92	3.91	2.36	1.19	0.78
9	1			9	96.63	74.12	88.78	82.1	84.53	73.71	12.44	7.33	5.19	5.01	6.28	5.05	10.76	9	6.38	69.18	69.39	83.42	82.03	77.81	75.48	0.56	1.7	1.98	1.19	0.39	1.13	2.75	2.94	1.64	0.64
10	1			10	63.3	61.48	18.66	66.56	63.31	46.87	3.14	2.59	2.16	3.18	1.56	2.28	4.48	10	7.99	27.99	26.53	51.24	51.12	44.43	49.58	0	0.48	1.42	0.84	0.38	0.92	2.48	2.48	2.19	0
12	1			12	80.87	79.45	78.32	78.51	84.18	77.21	15	11.02	10.45	8.52	8.47	4.25	10.75	12	15.54	79.05	65.33	48.97	68.36	65.89	54.7	0.44	0	1.78	1.03	0	0	2.15	1.06	1.15	0
13	1			13	69.82	49.44	67.39	75.67	61.72		13.76	6.65	7.64	5.18	4.62	3.01	7.37	13				71.22	70.17	67.34	76.14	5.37	3.21	7.18	2.41	2.47	5.51	8.42	7.5	4.98	4.15
16	4	2005-06-10		16	15.58	7.9	31.87	84.83	85.13	53.97	54.44	67.26	35.5	55.73	68.63	56.31	79.3	16	31.84	50.09	71.71	56.9	32.18	20.56	32.16	3.15	2.73	5.63	3.87	2.3	4.21	6.28	6.01	5.05	3.5
17	4	2009-08-21		17	50.72	95.01	62.87	71.01	85.85	48	47.86	63.49	34.35	53	65.74	54.97	75.62	17	25.2	68.12	61.04	55.23	21.77	21.37	33.43	4.4	3.8	8.23	6.09	3.24	6.8	11.22	9.52	3.97	4.97
22	4	2006-02-21		22	59.09	40.36	64.56	80.49	83.66	56.3	56.62	75.66	40.77	59.95	70.16	63.33	80.08	22	36	74.02	72.24	60.48	25.7	19.71	38.67	8.43	0	1.96	0.84	0.39	0.93	2.45	2.21	1.51	0
23	4	2009-08-25		23	52.68	52.53	51.74	84.38	78.78	37.94	58.95	68.92	51.26	55.14	70.03	66.05	72.51	23	27.69	56.43	61.17	35.92	21.51	9.26	8.9	0.63	0.45	1.17	0	0	0	4.57	6.7	1.81	0
24	4	2010-11-15		24	51.88	37.48	53.9	86.96	85.52	53.35	60.4	71.02	37.19	65.58	67.93	64.61	74.64	24	38.07	63.76	67.13	75.8	38.98	18.85	42.32	0.41	0.5	1.56	0.87	0.35	0.79	3.12	3.88	1.5	0.73
25	4	2014-03-27		25	69.18	47.21	63.99	96.46	84.27	48.62	56.81	69.7	45.83	57.04	69.05	60.79	76.58	25	22.61	54.24	66.86	52.09	28.97	14.56	48.45	0.43	1.44	4.63	2.11	0.97	2.61	4.74	4.97	3.11	2.63
26	4	2014-08-21		26					81.59	38.31	55.68	72.09	41.17	65.08	70.06	63.89	77.21	26				56.48	15.68	7.82	19.2	1.68	1.57	4.03	2.12	1.22	2.34	3.08	6.12	3.16	1.93
27	4	2004-09-13		27	96.65	62.51	99.45	91.97	85.43	46.04	54.72	68.26	38.96	64.42	69.11	62.5	76.68	27	33.08	55.92	69.68	71.02	41.84	28.44	18.6	2.79	2.76	5.05	4.17	1.88	4.2	6.16	9.19	4.82	1.39
28	4	2011-11-18		28	59.03	48.97	69.26	96	83.53	51.78	52.01	69.76	34.1	57.59	67.89	53.48	78.6	28	35.88	67.77	67.92	60.63	48.85	36.9	53.13	7.58	6.96	17.21	7.26	3.22	14.25	13.94	15.21	11.95	10.26
29	4	2010-09-20		29	80.25	62.95	66.74	95.95	84.24	51.69	48.46	62.98	36.77	57.56	63.6	75.59	75.13	29	36.87	60.81	68.95	59.88	20.9	18.51	29.11	3.54	3.43	10.47	7.24	4.15	5.54	17.93	9.34	3.69	2.93
30	4	2008-06-25		30	65.54	56.93	70.8	73.09	79.63	49.99	48.98	74.82	42.36	65.64	70.69	59.52	80.41	30	26.79	65.34	51.59	67.72	26.05	18.92	34.17	2.23	1.88	3.7	2.55	1.23	2.78	6.52	5.87	3.44	2.44
31	4	2010-04-19		31	93.08	16.58	95.53	96.57	81.35	54.62	55.02	71.72	47.21	63.18	68.47	62.82	73.58	31	27.02	71.3	74.53	70.16	51.33	32.14	42.68	2.19	1.04	5.44	2.05	0.48	2.86	3.54	4.11	4.57	1.55
32	4	2010-07-15		32	57.16	23.17	53.43	81.28	87.92	53.75	57.35	69.61	35.7	62.18	70.54	62.21	87.12	32	39.76	73.71	63.78	73.86	37.4	21.37	41.37	0.64	0	3.52	1.23	1.75	2.14	2.58	3.05	3.15	1.49
33	4	1992-02-27		33	69.21	48.1	72.89	71.4	89.01	54.54	58.94	73.79	48.68	64.31	72.58	66.21	79.39	33	39.27	74.09	65.77	60.43	48.6	36.71	63.48	24.12	25.12	30.61	26.72	21.36	20.36	30.23	32.39	26.68	26.45
34	4	2009-05-05		34	48.65	14.45	49.69	78.39	85.58	49.16	49.92	65.35	40.19	58.27	69.78	53.46	79.93	34	35.88	66.44	62.55	61.76	34.28	21.35	40.69	6.1	5.62	11.69	7.94	4	11.47	11.88	13.4	10.67	9.75
35	4	2011-09-02		35	54.51	15.87	54.04	89.69	84.2	53.46	51.95	66.63	41.1	64.82	71	61.5	77.03	35	22.05	68.04	77.58	57.95	27.39	30.74	35.73	2.46	2.2	9.65	3.3	1.76	3.56	5.45	5.7	8.67	3.36
36	4	2011-02-11		36	86.17	75.06	73.65	92.83	85.83	51.18	50	65.38	44.03	62.26	70.8	63.2	81.29	36	11.06	63.77	60.55	53.78	10.6	2.22	12.82	0	0	2.21	1.85	0	1.92	2.97	3.2	2.08	0
37	4	2008-08-15		37	64.98	25.55	36.59	95.05	85.74	61.6	55	71.32	37.78	64.19	71.5	58.77	74.37	37	39.57	72.81	77.36	68.11	55.29	15.63	37.5	4.46	4.04	9.12	2.97	1.91	7.85	8.35	12.64	7.78	5.85
38	4	2005-08-01		38	98.73	13.37	52.25	89.55	71.09	39.93	59.31	75.42	51.52	66.94	68.51	62.11	78.74	38	4.65	19.06	19.37	40.56	42.42	42.62	42.22	3.13	2.55	10.13	7.39	0	8.89	10.92	13.36	7.11	6.18
39	2	2000-09-04								39	36.78	60.98	28.58	49.39	46.23	44.97	53.76
40	1	2002-12-16	sibling to ID# 39, not sure about sex							40	12.2	8.83	6.39	12.08	7.42	7	12.3
42	2	2006-03-31								42	32.42	49.94	20.71	46.39	41.91	35.81	47.26
43	2	2002-05-16								43	31.24	55.03	27.77	51.11	45.67	43.04	60.57
44	4	2012-03-02								44	59.9	82.76	43.9	87.61	68.71	63.2	85.69
45	3	2007-02-23								45	49.11	70.79	39.51	51.81	64.95	51.5	75.79
46	2	1997-01-25								46	37.51	53.15	27.05	52.16	46.32	41.97	62.85
47	2	1999-09-08								47	35.74	53.86	27.44	51.06	40.56	42.23	52.82
48	4	2005-09-29								48	48.77	80.29	36.74	73.46	64.71	66.96	80.73
49	2	2004-08-09								49	32.97	59.13	30.28	52.34	46.48	40.66	54.58
50	2	1999-04-18								50	38.04	50.4	34.16	35.75	51.6	37.4	57
51	2	2008-05-28								51	30.65	47.35	26.36	49.78	42.39	39.06	51.9
52	2	2009-05-31								52	29.1	48.94	24.01	52.72	41.5	36.56	48.23
53	2	2013-02-05								53	18.11	71.91	17.57	68.14	54.87	66.87	85.64
54	5	2003-11-02	47, XXX							54	41.87	66.16	38.23	60.46	58.54	54.32	75.43
55	2	1996-09-20								55	32.55	50.25	22.48	55.21	43.08	44	56.04
56	2	2002-09-25								56	38.37	48.28	26.8	46.99	44.15	40.68	48.71
57	5	2000-07-06	47, XYY							57	15.99	9.17	8.81	10.07	8.81	4.94	9.77
58	2	2004-06-09								58	33.12	48.94	26.4	36.3	46.91	35.43	53.13
60	3	2004-04-23								60	45.25	65.98	39.74	62.01	57.1	54.43	68.61
61	2	2002-12-29								61	33.94	53.61	21.97	48.94	52.55	37.5	58.16
63	2	2011-02-27								63	33.13	51.11	23.36	50.41	44.54	42.32	49.89
64	2	2005-06-14								64	32.36	55.34	30.21	52.36	43.85	40.22	55.32
65	2	2006-10-02								65	44.54	67.22	29.66	53.01	43.53	46.66	49.34
66	2	2010-02-10								66	22.23	25.44	13.8	21.3	23.56	14.54	23.13
68	5	2007-07-06	49, XXXYY							68	46.67	65.73	45.02	64.59	56.96	55.61	69.34
70	5	1995-07-18	48, XXYY							70	44.73	47.46	34.69	48.01	47.24	43.02	52.1
71	2	2007-07-15								71	36.01	50.44	37.04	46.78	49.31	36.31	52.04
72	2	2004-02-11								72	34.81	52.79	27.38	48.61	50.95	41.87	54.99
73	2	1996-01-22								73	38.42	49.06	17.48	57.49	34.35	50.19	34.63
74	4	2011-01-31
75	2	2000-07-27
79	2	2002-11-30
81	2	1997-05-21
82	4	2017-04-28
83	4	1997-09-30
84	4	2016-09-22
85	4	2016-11-22
86	2	2016-10-15
89	2	2006-01-22
93	2	2002-08-12
95	2	2015-09-22
98	2	2006-11-07

## Sheet: BRIEF
SubjectID	DOB	DX	Collected	Age at Collection (days)	Age at collection (years)	Assay Conc.	Units	Stock Conc.	Units	total ug	vol recovered (mL)	Discard	CpG-1	CpG-2	CpG-3	CpG-1	CpG-2	CpG-3	CpG-4	CpG-1	CpG-2	CpG-3	CpG-4	CpG-1	CpG-1	CpG-2	CpG-3	CpG-4	CpG-5	CpG-6	CpG-7	CpG-1	CpG-2	CpG-3	CpG-4	CpG-5	CpG-6	CpG-7	CpG-8	CpG-9	CpG-10	BRFsixtoeighteenDOV	BRFsixtoeighteenCAinMonths	BRFsixtoeighteenInhibit	BRFsixtoeighteenShift	BRFsixtoeighteenEmotCont	BRFsixtoeighteenBRI	BRFsixtoeighteenInitiate	BRFsixtoeighteenWorkMem
39	2000-09-04	47, XXY	2016-09-25	5861	16																																					2016-09-25	192	42	43	41	41	53	50
41	2006-01-22	47, XXY	2016-11-11	3939	10.8																																					2015-11-06	117	42	47	56	48	56	54
41	2006-01-22	47, XXY	2016-11-11	3939	10.8																																					2016-11-11	129	42	40	51	44	56	49
42	2006-03-31	47, XXY	2016-11-18	3967	10.9																																					2016-11-18	127	53	84	65	67	53	60
43	2002-05-16	47, XXY	2016-11-21	5295	14.5																																					2015-11-24	162	60	67	80	72	68	62
46	1997-01-25	47, XXY	2017-01-19	7294	20																																					2015-06-26	221	42	54	55	51	49	50
47	1999-09-08	47, XXY	2017-01-20	6337	17.4																																					2017-01-20	208	54	69	50	57	59	63
49	2004-08-09	47, XXY	2017-01-27	4548	12.5																																					2017-01-26	149	63	67	45	59	68	62
50	1999-04-18	47, XXY	2017-01-27	6484	17.9																																					2017-01-27	213	54	69	53	59	73	74
51	2008-05-28	47, XXY	2017-01-27	3159	8.7																																					2017-01-27	103	40	43	54	45	44	43
52	2009-05-31	47, XXY	2017-01-29	2793	7.7																																					2016-01-18	79	65	70	68	70	52	65
55	1996-09-20	47, XXY	2017-02-15	7445	20.4																																					2014-12-05	218	48	72	65	63	69	79
56	2002-09-25	47, XXY	2017-02-18	5184	14.4																																					2017-02-19	172	48	72	70	65	66	71
57	2000-07-06	47, XXY	2017-02-18	5936	16.3																																					2017-02-23	199	63	61	65	65	59	63
58	2004-06-09	47, XXY	2017-02-19	4320	12.3																																					2016-02-21	140	45	45	51	46	53	53
59	2004-09-21	47, XXY	2017-02-20	4467	12.4																																					2017-02-20	148	43	41	45	42	53	45
61	2002-12-29	47, XXY	2017-02-23	5095	14.1																																					2017-02-23	170	45	40	43	42	56	61
63	2011-02-27	47, XXY	2017-04-17																																							2017-04-17		45	53	42	45	55	63
64	2005-06-14	47, XXY	2017-04-21																																							2017-04-21	142	88	77	77	87	79	80
71	2007-07-15	47, XXY	2017-07-12																																							2017-07-12	119	44	36	40	39	38	43
72	2004-02-11	47, XXY	2017-07-21																																							2017-07-21	161	40	41	56	45	47	42
73	1996-01-22	47, XXY	2017-07-21																																							2016-03-25	215	48	47	55	51	56	56
75	2000-07-27	47, XXY	2017-09-22																																							2016-07-09	191	42	51	55	50	63	50
79	2002-11-30	47, XXY	2017-09-28																																							2017-09-28	178	42	54	41	44	53	48
89	2006-01-22	47, XXY	2017-12-01																																							2016-11-11	130	42	40	51	44	56	49
93	2002-08-12	47, XXY	2017-12-07																																							2017-12-07		52	69	41	53	53	71
98	2006-11-07	47, XXY	2018-01-21																																							2018-01-21		42	62	53	44	55	56
16	2005-06-10	49,XXXXY	2015-07-17	3689	10.1	0.234	µg/ml	23.4	µg/mL	2.34	0.5		31.84	50.09	71.71	56.9	32.18	20.56	32.16	15.58	7.9	31.87	84.83	53.97	54.44	67.26	35.5	55.73	68.63	56.31	79.3	3.15	2.73	5.63	3.87	2.3	4.21	6.28	6.01	5.05	3.5	2014-07-16	109	53	57	65	60	44	54
18	2001-10-02	49,XXXXY	2015-07-17	5036	13.8	0.132	µg/ml	13.2	µg/mL	1.32	0.5	discard																														2012-07-18	131	62	60	69	66	66	67
22	2006-02-21	49,XXXXY	2015-07-17	3433	9.4	1.04	µg/ml	104	µg/mL	10.4	1.7		36	74.02	72.24	60.48	25.7	19.71	38.67	59.09	40.36	64.56	80.49	56.3	56.62	75.66	40.77	59.95	70.16	63.33	80.08	8.43	0	1.96	0.84	0.39	0.93	2.45	2.21	1.51	0	2015-09-30	115	66	71	62	68	63	63
23	2009-08-25	49,XXXXY	2015-07-17	2152	5.9	0.139	µg/ml	13.9	µg/mL	1.39	1.2		27.69	56.43	61.17	35.92	21.51	9.26	8.9	52.68	52.53	51.74	84.38	37.94	58.95	68.92	51.26	55.14	70.03	66.05	72.51	0.63	0.45	1.17	0	0	0	4.57	6.7	1.81	0	2017-09-25		44	53	49	48	63	56
24	2010-11-15	49,XXXXY	2015-07-17	1705	4.7	1.02	µg/ml	102	µg/mL	10.2	1.5		38.07	63.76	67.13	75.8	38.98	18.85	42.32	51.88	37.48	53.9	86.96	53.35	60.4	71.02	37.19	65.58	67.93	64.61	74.64	0.41	0.5	1.56	0.87	0.35	0.79	3.12	3.88	1.5	0.73	2015-07-17		56	80	71	70	61	75
27	2004-09-13	49,XXXXY	2015-07-17	3959	10.8	0.502	µg/ml	50.2	µg/mL	5.02	0.3		33.08	55.92	69.68	71.02	41.84	28.44	18.6	96.65	62.51	99.45	91.97	46.04	54.72	68.26	38.96	64.42	69.11	62.5	76.68	2.79	2.76	5.05	4.17	1.88	4.2	6.16	9.19	4.82	1.39	2014-07-14	108	55	53	47	52	38	56
30	2008-06-25	49,XXXXY	2015-09-10	2633	7.2	3.65	µg/ml	365	µg/mL	36.5	1.4		26.79	65.34	51.59	67.72	26.05	18.92	34.17	65.54	56.93	70.8	73.09	49.99	48.98	74.82	42.36	65.64	70.69	59.52	80.41	2.23	1.88	3.7	2.55	1.23	2.78	6.52	5.87	3.44	2.44	2015-09-11	74	54	53	45	50	61	63
37	2008-08-15	49,XXXXY	2016-02-11	2736	7.5	0.932	µg/ml	93.2	µg/mL	9.32	1.6		39.57	72.81	77.36	68.11	55.29	15.63	37.5	64.98	25.55	36.59	95.05	61.6	55	71.32	37.78	64.19	71.5	58.77	74.37	4.46	4.04	9.12	2.97	1.91	7.85	8.35	12.64	7.78	5.85	2016-02-12	89	58	53	73	64	61	68
38	2005-08-01	49,XXXXY	2016-09-25	4069	11.1	0.698	µg/ml	69.8	µg/mL	6.98			4.65	19.06	19.37	40.56	42.42	42.62	42.22	98.73	13.37	52.25	89.55	39.93	2.89	1.8	0.43	2.82	3.08	2.15	2.21	3.13	2.55	10.13	7.39	0	8.89	10.92	13.36	7.11	6.18	2016-09-25	133	88	67	80	85	68	71
48	2005-09-29	49,XXXXY	2017-01-20	4126	11.3																																					2017-01-20	135	78	77	91	88	47	60
74	2011-01-31	49,XXXXY	2017-08-03																																							2017-08-03	78	73	77	83	82	65	83
																																											47 Avg	49.4074	56.0741	54.3704	53.2593	57.1111	57.8519
																																											49 Avg	62.4545	63.7273	66.8182	66.6364	57.9091	65.0909
																																											2-Tailed T-Test P-Value	0.003	0.112	0.008	0.005	0.811	0.058
[truncated: 5 more columns]

## Sheet: CBCL
SubjectID	DOB	DX	Collected	Age at Collection (days)	Age at collection (years)	Assay Conc.	Units	Stock Conc.	Units	total ug	vol recovered (mL)	Discard	CpG-1	CpG-2	CpG-3	CpG-1	CpG-2	CpG-3	CpG-4	CpG-1	CpG-2	CpG-3	CpG-4	CpG-1	CpG-1	CpG-2	CpG-3	CpG-4	CpG-5	CpG-6	CpG-7	CpG-1	CpG-2	CpG-3	CpG-4	CpG-5	CpG-6	CpG-7	CpG-8	CpG-9	CpG-10	CBCLfivetoeighteenDOV	CBCLfivetoeighteenCAinMonths	CBCLfivetoeighteenActivities	CBCLfivetoeighteensocial	CBCLfivetoeighteenschool	CBCLfivetoeighteenTotalCompten	CBCLfivetoeighteenAnxdepressed	CBCLfivetoeighteenwithdrawndep
46	1997-01-25	47, XXY	2017-01-19	7294	20																																					45	65	55	61	57	50	54	50
49	2004-08-09	47, XXY	2017-01-27	4548	12.5																																					2017-01-26	149	39	48	39	39	50	50
50	1999-04-18	47, XXY	2017-01-27	6484	17.9																																					2017-01-27	213	40	43	43	38	51	53
51	2008-05-28	47, XXY	2017-01-27	3159	8.7																																					2017-01-27	103	56	55	48	57	50	54
52	2009-05-31	47, XXY	2017-01-29	2793	7.7																																					2016-01-18	79	32	34	48	30	64	50
54	2003-11-02	47, XXY	2017-02-09	4842	13.3																																					2017-02-09	159	61	49	33	48	74	60
55	1996-09-20	47, XXY	2017-02-15	7445	20.4																																					2013-11-05	205	44	43	29	35	50	50
56	2002-09-25	47, XXY	2017-02-18	5184	14.4																																					2017-02-19	172	55	45	54	50	72	63
57	2000-07-06	47, XXY	2017-02-18	5936	16.3																																					2017-02-23	199	47	56	26	45	70	50
58	2004-06-09	47, XXY	2017-02-19	4320	12.3																																					2016-02-21	140	42	46	48	44	50	54
59	2004-09-21	47, XXY	2017-02-20	4467	12.4																																					2017-02-20	148	47	52	54	51	54	60
61	2002-12-29	47, XXY	2017-02-23	5095	14.1																																					2017-02-23	170	45	56	50	53	50	57
63	2011-02-27	47, XXY	2017-04-17																																							2017-04-17		56	41	29	41	51	54
64	2005-06-14	47, XXY	2017-04-21																																							2017-04-21	142	33	34	27	27	72	70
65	2006-10-02	47, XXY	2017-04-30																																							2017-04-30	126	49	53	29	48	67	70
66	2010-02-10	47, XXY	2017-04-30																																							2017-04-30	86	56	46	43	50	76	58
39	2000-09-04	47,XXY	2016-09-25	5861	16																																					2015-10-04	181	45	47	33	40	63	54
41	2006-01-22	47,XXY	2016-11-11	3939	10.8																																					2015-11-06	117	60	55	43	57	53	54
42	2006-03-31	47,XXY	2016-11-18	3967	10.9																																					2013-10-04	91	35	51	33	38	70	68
43	2002-05-16	47,XXY	2016-11-21	5295	14.5																																					2015-11-24	162	39	28	50	33	72	66
71	2007-07-15	47,XXY	2017-07-12																																							2017-07-12	119	56	57	36	54	50	50
72	2004-02-11	47,XXY	2017-07-21																																							2017-07-21	161	55	59	50	59	50	53
73	1996-01-22	47,XXY	2017-07-21																																							2016-03-25	215	49	56	39	51	51	54
75	2000-07-27	47,XXY	2017-09-22																																							2016-07-09	191	55	59	43	56	54	57
79	2002-11-30	47,XXY	2017-09-28																																							2017-09-28	178	36	39	55	37	50	63
81	1997-05-21	47,XXY	2017-10-01																																							2010-10-02	162.733	47	43	43	43	63	60
89	2006-01-22	47,XXY	2017-12-01																																							2016-11-11	130	56	57	53	59	50	54
93	2002-08-12	47,XXY	2017-12-07																																							2017-12-07		52	43	37	43	63	63
98	2006-11-07	47,XXY	2018-01-21																																							2018-01-21		43	43	43	41	59	58
16	2005-06-10	49,XXXXY	2015-07-17	3689	10.1	0.234	µg/ml	23.4	µg/mL	2.34	0.5		31.84	50.09	71.71	56.9	32.18	20.56	32.16	15.58	7.9	31.87	84.83	53.97	54.44	67.26	35.5	55.73	68.63	56.31	79.3	3.15	2.73	5.63	3.87	2.3	4.21	6.28	6.01	5.05	3.5	2014-07-16	109	35	23	27	23	70	62
18	2001-10-02	49,XXXXY	2015-07-17	5036	13.8	0.132	µg/ml	13.2	µg/mL	1.32	0.5	discard																														2015-07-15	165	49	43	26	37	68	68
22	2006-02-21	49,XXXXY	2015-07-17	3433	9.4	1.04	µg/ml	104	µg/mL	10.4	1.7		36	74.02	72.24	60.48	25.7	19.71	38.67	59.09	40.36	64.56	80.49	56.3	56.62	75.66	40.77	59.95	70.16	63.33	80.08	8.43	0	1.96	0.84	0.39	0.93	2.45	2.21	1.51	0	2015-09-30	115	35	28	27	25	57	58
23	2009-08-25	49,XXXXY	2015-07-17	2152	5.9	0.139	µg/ml	13.9	µg/mL	1.39	1.2		27.69	56.43	61.17	35.92	21.51	9.26	8.9	52.68	52.53	51.74	84.38	37.94	58.95	68.92	51.26	55.14	70.03	66.05	72.51	0.63	0.45	1.17	0	0	0	4.57	6.7	1.81	0	2017-09-25		43	46	33	39	59	54
24	2010-11-15	49,XXXXY	2015-07-17	1705	4.7	1.02	µg/ml	102	µg/mL	10.2	1.5		38.07	63.76	67.13	75.8	38.98	18.85	42.32	51.88	37.48	53.9	86.96	53.35	60.4	71.02	37.19	65.58	67.93	64.61	74.64	0.41	0.5	1.56	0.87	0.35	0.79	3.12	3.88	1.5	0.73	2015-07-17		30	29	27	24	66	73
27	2004-09-13	49,XXXXY	2015-07-17	3959	10.8	0.502	µg/ml	50.2	µg/mL	5.02	0.3		33.08	55.92	69.68	71.02	41.84	28.44	18.6	96.65	62.51	99.45	91.97	46.04	54.72	68.26	38.96	64.42	69.11	62.5	76.68	2.79	2.76	5.05	4.17	1.88	4.2	6.16	9.19	4.82	1.39	2012-12-07	100.2	30	39	33	28	51	54
30	2008-06-25	49,XXXXY	2015-09-10	2633	7.2	3.65	µg/ml	365	µg/mL	36.5	1.4		26.79	65.34	51.59	67.72	26.05	18.92	34.17	65.54	56.93	70.8	73.09	49.99	48.98	74.82	42.36	65.64	70.69	59.52	80.41	2.23	1.88	3.7	2.55	1.23	2.78	6.52	5.87	3.44	2.44	2015-09-11	74		51	36		59	62
34	2009-05-05	49,XXXXY	2015-09-10	2319	6.4	1.41	µg/ml	141	µg/mL	14.1	1.8		35.88	66.44	62.55	61.76	34.28	21.35	40.69	48.65	14.45	49.69	78.39	49.16	49.92	65.35	40.19	58.27	69.78	53.46	79.93	6.1	5.62	11.69	7.94	4	11.47	11.88	13.4	10.67	9.75	2017-04-28	95	25		48		92	94
37	2008-08-15	49,XXXXY	2016-02-11	2736	7.5	0.932	µg/ml	93.2	µg/mL	9.32	1.6		39.57	72.81	77.36	68.11	55.29	15.63	37.5	64.98	25.55	36.59	95.05	61.6	55	71.32	37.78	64.19	71.5	58.77	74.37	4.46	4.04	9.12	2.97	1.91	7.85	8.35	12.64	7.78	5.85	2016-02-12	89	27	21	27	18	62	62
38	2005-08-01	49,XXXXY	2016-09-25	4069	11.1	0.698	µg/ml	69.8	µg/mL	6.98			4.65	19.06	19.37	40.56	42.42	42.62	42.22	98.73	13.37	52.25	89.55	39.93	2.89	1.8	0.43	2.82	3.08	2.15	2.21	3.13	2.55	10.13	7.39	0	8.89	10.92	13.36	7.11	6.18	2016-09-25	134	47	41	36	39	57	62
48	2005-09-29	49,XXXXY	2017-01-20	4126	11.3																																					2017-01-20	135	43	43	27	35	62	50
68	2007-07-06	49,XXXXY	2017-04-30																																							2017-04-30	117	28	25	40	23	70	62
74	2011-01-31	49,XXXXY	2017-08-03																																							2017-08-03	78	32	26	27	24	72	73
																																											47 avg	47.7586	48.2414	41.8966	45.4138	58.7241	57.1379
																																											49 avg	35.3333	34.5833	31.8462	28.6364	65	64.1538
																																											2-Tailed T-Test P-Value	0.0001	0.0001	0.0012	<0.00001	0.057	0.013
[truncated: 18 more columns]

## Sheet: Testosterone
ID #	DOB	Collected	Status	Pre/postnatal 1=pre 2=post	Status of T 0=noT 1=T	EHT 0-59CA	Booster 60-107	Mega-booster 108-131	Testosterone 132 +	Delivery 1=Vaginal 2=C-Section	Race 1=Caucasian 2=Hispanic 3=African American 4=Other	Gravida	Maternal Age	Paternal Age	Maternal Education	Paternal Education	Family Hx
17	2009-08-21	2015-07-17	49	2	0					1	1	3	29	30
20	2010-09-02	2015-07-17	49	2	0					2	1	1	28	29
21	2010-11-04	2015-07-17	49	2	1	t				1	2	1	28	29
23	2009-08-25	2015-07-17	49	2	1	t				2	1	1	27	30			mother - depression
24	2010-11-15	2015-07-17	49	2	0					1	1	1	33	30	2	2
25	2014-03-27	2015-07-17	49	2	0					1	1	1	27	21
26	2014-08-21	2015-07-17	49	2	1	t				1	1	2	33	33
28	2011-11-18	2015-07-17	49	1	0					2	1	2	24	36
31	2010-04-19	2015-09-10	49	2	1	t					1
35	2011-09-02	2015-09-10	49	1	1	t				2	1	2	33	38
36	2011-02-11	2015-09-22	49	2	0						3
44	2012-03-02	2016-12-04	49	2	1	t				1	1	2	35	36	5	5
53	2013-02-05	2017-01-29	47, XXY	1	1	t				1	1
16	2005-06-10	2015-07-17	49	2	1			120		1	1		36	37
18	2001-10-02	2015-07-17	49	2	0					2	1	1	34	37
19	1999-11-15	2015-07-17	49	2	0					1	2	2	27	33
22	2006-02-21	2015-07-17	49	2	1	t				2	1	2	36	38	5	5	Maternal grandfather has a first cousin who was bipolar.
27	2004-09-13	2015-07-17	49	2	0						1	2	38	36
29	2010-09-20	2015-09-10	49	2	0					2	1	2	33	40			Mental retardation (cousin)
30	2008-06-25	2015-09-10	49	2	0					1	1	1	30	30
32	2010-07-15	2015-09-10	49	2	1		70			2	1	1	35	30
33	1992-02-27	2015-09-10	49	2	1			t	t	2	4	1	30	31
34	2009-05-05	2015-09-10	49	2	1		88				1	1	35	46
37	2008-08-15	2016-02-11	49	2	1	t	66			1	1	1	34	30		7	father's uncle mental retardation, psychiatric problems on the mother's side, pregnancy loss by the mother's sister
38	2005-08-01	2016-09-25	49	2	1	t				2	1		26	27
39	2000-09-04	2016-09-25	47, XXY	2	1			130	140		1	1
40	2002-12-16	2016-09-25	sibling to ID# 39		0						1	2
41	2006-01-22	2016-11-11	47, XXY	1	1		72			1	1	1	36	48	6	5	Father may have had dyslexia as a young child
42	2006-03-31	2016-11-18	47, XXY	2	1		72				4	1					some developmental maternal issues as well as possible drug abuse
43	2002-05-16	2016-11-21	47, XXY	1	1	t			132	1	1	2	42				Cousin (mom) diagnosed with Asperger's syndrome, Father was adopted
45	2007-02-23	2016-12-02	48, XXXY	2	1	t				2	1	2	34	36
46	1997-01-25	2017-01-19	47, XXY	1	0						4				6	6	None
47	1999-09-08	2017-01-20	47, XXY	2	0					2	1	8	33	34			Mother - celiac, hypothyroidism, allergies, anemia, father - allergies, maternal half aunt - aspberger's, maternal half brother - ADD
48	2005-09-29	2017-01-20	49	2	1	30	72		t, B72	1	1	1	28	31
49	2004-08-09	2017-01-27	47, XXY	2	1		72			2	1	2	34	31	2		mother&grandmother are hypothyroid; both suffer grand mal seiz.; manic depression &dylexia on maternal side; father is hyperthyroid
50	1999-04-18	2017-01-27	47, XXY	1	0						1				5	5
51	2008-05-28	2017-01-27	47, XXY	1	1		72			2	1	2	38	37	5	7
52	2009-05-31	2017-01-29	47,XXY	1	1		75			1	4	4
54	2003-11-02	2017-02-09	47, XXX	1	0					1	1	3	38	38	5	5	cousin - autism, cousin - asperger's
55	1996-09-20	2017-02-15	47, XXY	1	1				162		1	2	44		5	6	Mother may have dyslexia, Dad's mom is depressed and phobic, Cousin w/ ADHD
56	2002-09-25	2017-02-18	47, XXY	1	1	t		120	142	1	1	2	40	41	7		Paternal family has history of learning disability and one relative with Down Syndrome
57	2000-07-06	2017-02-18	47, XYY	2	1				132, 144	1	1		37	39	3		Mother's side - schizophrenia, depression, suicide, possible dyslexia, attention problems, retardation, anxiety. Father's side - anxiety, early heart attack, attention problems
58	2004-06-09	2017-02-19	47, XXY	1	1			128			1				5	5
59	2004-09-21	2017-02-20	47, XXY	1	1	5	90		133	2	2	1	41	38	5	5	Mother has multiple sclerosis, Father has first cousin with Downs Syndrome
60	2004-04-23	2017-02-22	48, XXXY	2	1	t	48		136	2	1	2	29	33
61	2002-12-29	2017-02-23	47, XXY	1	1	t		108	140	1	1	2	39	48	5		Mother had nystagmus and strabismus but it was corrected at 18 months of age
63	2011-02-27	2017-04-17	47, XXY	1	1	1	29	65			1	1	1		5	7
64	2005-06-14	2017-04-21	47, XXY	2	0					1	1	3	27	25			Father incarcerated for domestic abuse. Brother 18 years old diagnosed with autism, CAH, and precocious puberty. Mother was diagnosed with depression anxiety at 19 years of age. Father had cleft lip and palate which was repaired and is reported to have mental health issues.
65	2006-10-02	2017-04-30	47, XXY	2	0					1	1	1	30	34			younger sibling has a mosaic form of 47,XXY which is very uncommon. Maternal uncle has dysfluency and trauma, as well as a reading and writing expressive language disorder, which sounds like dyslexia.
66	2010-02-10	2017-04-30	47, XXY	1	0					1	1	2	34	37			older brother who has 47, XXY plus a 14 q deletion
67	2009-11-05	2017-04-28	48, XXYY	2	0					1	1	1	33	35
68	2007-07-06	2017-04-30	49, XXXYY	2	0					2	1	1	30	34
70	1995-07-18	2017-04-28	48, XXYY	2	0						1
71	2007-07-15	2017-07-12	47, XXY	1	1		84			1	1	3	41	41		5	Mom uncle bipolar, dad grandpa and grand uncle depression
72	2004-02-11	2017-07-21	47, XXY	1	1	t	104		144	1	1	1	28	30
73	1996-01-22	2017-07-21	47, XXY	1	1				132	1	1	2	39	41	5	5	Depression in Maternal aunt and greatgrandmother
74	2011-01-31	2017-08-03	49, XXXXY	2	1	34				1	1	1	20	21
75	2000-07-27	2017-09-22	47, XXY		1				138
79	2002-11-30	2017-09-28	47, XXY		1				144
81	1997-05-21	2017-10-01	47, XXY	1	1				156
82	2017-04-28	2017-11-08	49, XXXXY
83	1997-09-30	2017-11-08	49, XXXXY
84	2016-09-22	2017-11-08	49, XXXXY
85	2016-11-22	2017-11-08	49, XXXXY
86	2016-10-15	2017-11-16	47, XXY
89	2006-01-22	2017-12-01	47, XXY		1		72
93	2002-08-12	2017-12-07	47, XXY	1	1	t	96		144
95	2015-09-22	2017-12-12	47, XXY
98	2006-11-07	2018-01-21	47, XXY		1			100

## Sheet: Sheet4
SubjectID	Subject ID Number
DOB	Date of Birth
DX	Diagnosis
Collected	Date Collected
Age at Collection (days)	Age at Collection in days
Age at collection (years)	Age at collection in years
Assay Conc.	Assay Conc.
Units	Units
Stock Conc.	Stock Conc.
Units	Units
total ug	total ug
vol recovered (mL)	vol recovered (mL)
Discard	Discard
CpG-1	CpG-1
CpG-2	CpG-2
CpG-3	CpG-3
CpG-1	CpG-1
CpG-2	CpG-2
CpG-3	CpG-3
CpG-4	CpG-4
CpG-1	CpG-1
CpG-2	CpG-2
CpG-3	CpG-3
CpG-4	CpG-4
CpG-1	CpG-1
CpG-1	CpG-1
CpG-2	CpG-2
CpG-3	CpG-3
CpG-4	CpG-4
CpG-5	CpG-5
CpG-6	CpG-6
CpG-7	CpG-7
CpG-1	CpG-1
CpG-2	CpG-2
CpG-3	CpG-3
CpG-4	CpG-4
CpG-5	CpG-5
CpG-6	CpG-6
CpG-7	CpG-7
CpG-8	CpG-8
CpG-9	CpG-9
CpG-10	CpG-10
SCAREDDOV	Screen for Child Anxiety Related Disorders Date of Evaluation
SCAREDCAinMonths	Screen for Child Anxiety Related Disorders Child's Age in Months
SCAREDchildPanicDisorder	Screen for Child Anxiety Related Disorders Panic Disorder
SCAREDchildGenerlaizedAD	Screen for Child Anxiety Related Disorders Generalized Anxiety Disorder
SCAREDchildSeperationAD	Screen for Child Anxiety Related Disorders Separation Anxiety Disorder
SCAREDchildSocialAD	Screen for Child Anxiety Related Disorders Social Anxiety Disorder
SCAREDchildSignificantschoolavoidance	Screen for Child Anxiety Related Disorders Significant School Avoidance
SCAREDTotalChildscore	Screen for Child Anxiety Related Disorders Total Child Score
SCAREDparentPanicDisorder	Screen for Child Anxiety Related Disorders Panic Disorder
SCAREDparentGeneralizedAD	Screen for Child Anxiety Related DisordersGeneralized Anxiety Disorder
SCAREDparentSeperationAD	Screen for Child Anxiety Related Disorders Separation Anxiety Disorder
SCAREDparentSocialAD	Screen for Child Anxiety Related Disorders Social Anxiety Disorder
SCAREDparentSignificantschoolavoidance	Screen for Child Anxiety Related Disorders Significant School Avoidance
SCAREDTotalParentscore	Screen for Child Anxiety Related Disorders Total Parent Score
SCAREDPanicDisorder	Screen for Child Anxiety Related Disorders Panic Disorder
SCAREDIndicatesGeneralizedAD	Screen for Child Anxiety Related Disorders Indicates Generalized Anxiety Disorder
SCAREDPresenceSeperationAD	Screen for Child Anxiety Related Disorders Presence Separation
SCAREDSocialAD	Screen for Child Anxiety Related Disorders Social Anxiety Disorder
SCAREDSignificantschoolavoidance	Screen for Child Anxiety Related Disorders Significant School Avoidance
SCARED_TOTAL	Screen for Child Anxiety Related Disorders Total Score
BRFsixtoeighteenDOB	Behavior Rating Inventory of Executive Function Date of Birth
BRFsixtoeighteenDX	Behavior Rating Inventory of Executive Function Diagnosis
BRFsixtoeighteenDOV	Behavior Rating Inventory of Executive Function Date of Evaluation
BRFsixtoeighteenCAinMonths	Behavior Rating Inventory of Executive Function Child's Age in Months
BRFsixtoeighteenInhibit	Behavior Rating Inventory of Executive Function Inhibition
BRFsixtoeighteenShift	Behavior Rating Inventory of Executive Function Shift
BRFsixtoeighteenEmotCont	Behavior Rating Inventory of Executive Function Emotional Control
BRFsixtoeighteenBRI	Behavioral Regulation Index
BRFsixtoeighteenInitiate	Behavior Rating Inventory of Executive Function Initiate
BRFsixtoeighteenWorkMem	Behavior Rating Inventory of Executive Function Working Memory
BRFsixtoeighteenPlanOrg	Behavior Rating Inventory of Executive Function Plan/Organize
BRFsixtoeighteenOrgofMat	Behavior Rating Inventory of Executive Function Organization of Materials
BRFsixtoeighteenMonitor	Behavior Rating Inventory of Executive Function Monitor
BRFsixtoeighteenMI	Behavior Rating Inventory of Executive Function Metacognition Index
BRFsixtoeighteenGlobExecCompScore	Behavior Rating Inventory of Executive Function Global Executive Composite Score
BRFonepointfivetofiveDOB	Behavior Rating Inventory of Executive Function Date of Birth
BRFonepointfivetofiveDX	Behavior Rating Inventory of Executive Function Diagnosis
BRFonepointfivetofiveDOV	Behavior Rating Inventory of Executive Function Date of Evaluation
BRFonepointfivetofiveCAinMonths	Behavior Rating Inventory of Executive Function Child's Age in Months
BRFonepointfivetofiveInhibit	Behavior Rating Inventory of Executive Function Inhibition
BRFonepointfivetofiveShift	Behavior Rating Inventory of Executive Function Shift
BRFonepointfivetofiveEmotCont	Behavior Rating Inventory of Executive Function Emotional Control
BRFonepointfivetofiveWorkMem	Behavior Rating Inventory of Executive Function Working Memory
BRFonepointfivetofivePlanOrg	Behavior Rating Inventory of Executive Function Plan/Organize
BRFonepointfivetofiveInhibitorySelfCont	Behavior Rating Inventory of Executive Function Inhibitory Self-Control Index
BRFonepointfivetofiveFlex	Behavior Rating Inventory of Executive Function Flexibility Index
BRFonepointfivetofiveEmergMetacog	Behavior Rating Inventory of Executive Function Emerging Metacognition
BRFonepointfivetofiveGlobExecCompScore	Behavior Rating Inventory of Executive Function Global Executive Composite Score
CBCLfivetoeighteenDX	Child Behavior Checklist Diagnosis
CBCLfivetoeighteenDOB	Child Behavior Checklist Date of Birth
CBCLfivetoeighteenDOV	Child Behavior Checklist Date of Evaluation
CBCLfivetoeighteenCAinMonths	Child Behavior Checklist Child's Age in Months
CBCLfivetoeighteenActivities	Child Behavior Checklist Activities
CBCLfivetoeighteensocial	Child Behavior Checklist Social
CBCLfivetoeighteenschool	Child Behavior Checklist School
CBCLfivetoeighteenTotalCompten	Child Behavior Checklist Total Comptency
CBCLfivetoeighteenAnxdepressed	Child Behavior Checklist Anxiety Depressed
CBCLfivetoeighteenwithdrawndep	Child Behavior Checklist Withdrawn Depressed
CBCLfivetoeighteensomaticcomplain	Child Behavior Checklist Somatic complaints
CBCLfivetoeighteensocialprob	Child Behavior Checklist Social Problems
CBCLfivetoeighteenthoughtprob	Child Behavior Checklist Thought Problems
CBCLfivetoeighteenattentionprob	Child Behavior Checklist Attention Problems
CBCLfivetoeighteenrulebrkbeh	Child Behavior Checklist Rule Breaking Behavior
CBCLfivetoeighteenaggressbeh	Child Behavior Checklist Aggressive Behavior
CBCLfivetoeighteeninternprob	Child Behavior Checklist Internalizing Problems
CBCLfivetoeighteenexternprob	Child Behavior Checklist Externalizing Problems
CBCLfivetoeighteentotalprob	Child Behavior Checklist Total Problems
CBCLfivetoeighteenaffectiveprob	Child Behavior Checklist Affective Problems
CBCLfivetoeighteenanxietyprob	Child Behavior Checklist Anxiety Problems
CBCLfivetoeighteensomaticprob	Child Behavior Checklist Somatic Problems
CBCLfivetoeighteenadhyperprob	Child Behavior Checklist Attention Deficit Hyperactivity Problems
CBCLfivetoeighteenopposdef	Child Behavior Checklist Oppositional Defiant
CBCLfivetoeighteenconductprob	Child Behavior Checklist Conduct Problems
CBCLfivetoeighteensluggish	Child Behavior Checklist Sluggish
CBCLfivetoeighteenocd	Child Behavior Checklist Obsessive Compulsive Disorder
CBCLfivetoeighteenposttrmastres	Child Behavior Checklist Post Traumatic Stress Disorder
CBCLonepointfivetofiveDX	Child Behavior Checklist Diagnosis
CBCLonetofiveDOB	Child Behavior Checklist Date of Birth
CBCLonetofiveDOV	Child Behavior Checklist Date of Evaluation
CBCLonetofiveCAinMonths	Child Behavior Checklist Child's Age in Months
CBCLonetofiveEmotReactive	Child Behavior Checklist Emotional Reactive
CBCLonetofiveanxdepressed	Child Behavior Checklist Anxiety Depressed
CBCLonetofivesomaticcompl	Child Behavior Checklist Somatic Complaints
CBCLonetofivewithdrawn	Child Behavior Checklist Withdrawn
CBCLonetofivesleepprob	Child Behavior Checklist Sleep Problems
CBCLonetofiveattprob	Child Behavior Checklist Attention Problems
CBCLonetofiveaggressbeh	Child Behavior Checklist Aggressive behavior
CBCLonetofiveinternprob	Child Behavior Checklist Internalizing Problems
CBCLonetofiveexternprob	Child Behavior Checklist Externalizing Problems
CBCLonetofivetotalprob	Child Behavior Checklist Total Problems
CBCLonetofiveaffprob	Child Behavior Checklist Affective Problems
CBCLonetofiveanxiety	Child Behavior Checklist Anxiety
CBCLonetofivepddprob	Child Behavior Checklist Pervasive Developmental Disorder
CBCLonetofiveattdefhyper	Child Behavior Checklist Attention Deficient Hyperactivity
CBCLonetofiveoppositionaldefiant	Child Behavior Checklist Oppositional Defiant
